# Supplementary material for: Responses to Drought Stress Modulate the Susceptibility to Plasmopara viticola in Vitis vinifera Self-Rooted Cuttings
Source: Plants (Basel). 2021 Jan 30;10(2):273. doi: 10.3390/plants10020273 (PMC7912678; doi:10.3390/plants10020273)
Supplement: Supplementary file 1 [file plants-10-00273-s001.zip › Table S1.xlsx]

## Sheet: in planta susceptibility
Plant ID	Cultivar	Irrigation	Inoculation	Sampling time	Disease score
DC7a	Chardonnay	Deficit	Control	7 dot	0
DC7b	Chardonnay	Deficit	Control	7 dot	0
DC7c	Chardonnay	Deficit	Control	7 dot	0
DC7d	Chardonnay	Deficit	Control	7 dot	0
DC7e	Chardonnay	Deficit	Control	7 dot	0
DC9a	Chardonnay	Deficit	Control	9 dot	0
DC9b	Chardonnay	Deficit	Control	9 dot	0
DC9c	Chardonnay	Deficit	Control	9 dot	0
DC9d	Chardonnay	Deficit	Control	9 dot	0
DC9e	Chardonnay	Deficit	Control	9 dot	0
DCP9a	Chardonnay	Deficit	Pathogen	9 dot	0
DCP9b	Chardonnay	Deficit	Pathogen	9 dot	0
DCP9c	Chardonnay	Deficit	Pathogen	9 dot	0
DCP9d	Chardonnay	Deficit	Pathogen	9 dot	0
DCP9e	Chardonnay	Deficit	Pathogen	9 dot	0
DX7a	Xynisteri	Deficit	Control	7 dot	0
DX7b	Xynisteri	Deficit	Control	7 dot	0
DX7c	Xynisteri	Deficit	Control	7 dot	0
DX7d	Xynisteri	Deficit	Control	7 dot	0
DX7e	Xynisteri	Deficit	Control	7 dot	0
DX9a	Xynisteri	Deficit	Control	9 dot	0
DX9b	Xynisteri	Deficit	Control	9 dot	0
DX9c	Xynisteri	Deficit	Control	9 dot	0
DX9d	Xynisteri	Deficit	Control	9 dot	0
DX9e	Xynisteri	Deficit	Control	9 dot	0
DXP9a	Xynisteri	Deficit	Pathogen	9 dot	0
DXP9b	Xynisteri	Deficit	Pathogen	9 dot	0
DXP9c	Xynisteri	Deficit	Pathogen	9 dot	0
DXP9d	Xynisteri	Deficit	Pathogen	9 dot	1
DXP9e	Xynisteri	Deficit	Pathogen	9 dot	0
IC7a	Chardonnay	Full	Control	7 dot	0
IC7b	Chardonnay	Full	Control	7 dot	0
IC7c	Chardonnay	Full	Control	7 dot	0
IC7d	Chardonnay	Full	Control	7 dot	0
IC7e	Chardonnay	Full	Control	7 dot	0
IC9a	Chardonnay	Full	Control	9 dot	0
IC9b	Chardonnay	Full	Control	9 dot	0
IC9c	Chardonnay	Full	Control	9 dot	0
IC9d	Chardonnay	Full	Control	9 dot	0
IC9e	Chardonnay	Full	Control	9 dot	0
ICP9a	Chardonnay	Full	Pathogen	9 dot	1
ICP9b	Chardonnay	Full	Pathogen	9 dot	3
ICP9c	Chardonnay	Full	Pathogen	9 dot	0
ICP9d	Chardonnay	Full	Pathogen	9 dot	2
ICP9e	Chardonnay	Full	Pathogen	9 dot	1
IX7a	Xynisteri	Full	Control	7 dot	0
IX7b	Xynisteri	Full	Control	7 dot	0
IX7c	Xynisteri	Full	Control	7 dot	0
IX7d	Xynisteri	Full	Control	7 dot	0
IX7e	Xynisteri	Full	Control	7 dot	0
IX9a	Xynisteri	Full	Control	9 dot	0
IX9b	Xynisteri	Full	Control	9 dot	0
IX9c	Xynisteri	Full	Control	9 dot	0
IX9d	Xynisteri	Full	Control	9 dot	0
IX9e	Xynisteri	Full	Control	9 dot	0
IXP9a	Xynisteri	Full	Pathogen	9 dot	4
IXP9b	Xynisteri	Full	Pathogen	9 dot	4
IXP9c	Xynisteri	Full	Pathogen	9 dot	4
IXP9d	Xynisteri	Full	Pathogen	9 dot	4
IXP9e	Xynisteri	Full	Pathogen	9 dot	1
DC14a	Chardonnay	Deficit	Control	14 dot	0
DC14b	Chardonnay	Deficit	Control	14 dot	0
DC14c	Chardonnay	Deficit	Control	14 dot	0
DC14d	Chardonnay	Deficit	Control	14 dot	0
DC14e	Chardonnay	Deficit	Control	14 dot	0
DC16a	Chardonnay	Deficit	Control	16 dot	0
DC16b	Chardonnay	Deficit	Control	16 dot	0
DC16c	Chardonnay	Deficit	Control	16 dot	0
DC16d	Chardonnay	Deficit	Control	16 dot	0
DC16e	Chardonnay	Deficit	Control	16 dot	0
DCP16a	Chardonnay	Deficit	Pathogen	16 dot	0
DCP16b	Chardonnay	Deficit	Pathogen	16 dot	0
DCP16c	Chardonnay	Deficit	Pathogen	16 dot	0
DCP16d	Chardonnay	Deficit	Pathogen	16 dot	0
DCP16e	Chardonnay	Deficit	Pathogen	16 dot	0
DX14a	Xynisteri	Deficit	Control	14 dot	0
DX14b	Xynisteri	Deficit	Control	14 dot	0
DX14c	Xynisteri	Deficit	Control	14 dot	0
DX14d	Xynisteri	Deficit	Control	14 dot	0
DX14e	Xynisteri	Deficit	Control	14 dot	0
DX16a	Xynisteri	Deficit	Control	16 dot	0
DX16b	Xynisteri	Deficit	Control	16 dot	0
DX16c	Xynisteri	Deficit	Control	16 dot	0
DX16d	Xynisteri	Deficit	Control	16 dot	0
DX16e	Xynisteri	Deficit	Control	16 dot	0
DXP16a	Xynisteri	Deficit	Pathogen	16 dot	0
DXP16b	Xynisteri	Deficit	Pathogen	16 dot	0
DXP16c	Xynisteri	Deficit	Pathogen	16 dot	0
DXP16d	Xynisteri	Deficit	Pathogen	16 dot	0
DXP16e	Xynisteri	Deficit	Pathogen	16 dot	0
IC14a	Chardonnay	Full	Control	14 dot	0
IC14b	Chardonnay	Full	Control	14 dot	0
IC14c	Chardonnay	Full	Control	14 dot	0
IC14d	Chardonnay	Full	Control	14 dot	0
IC14e	Chardonnay	Full	Control	14 dot	0
IC16a	Chardonnay	Full	Control	16 dot	0
IC16b	Chardonnay	Full	Control	16 dot	0
IC16c	Chardonnay	Full	Control	16 dot	0
IC16d	Chardonnay	Full	Control	16 dot	0
IC16e	Chardonnay	Full	Control	16 dot	0
ICP16a	Chardonnay	Full	Pathogen	16 dot	4
ICP16b	Chardonnay	Full	Pathogen	16 dot	1
ICP16c	Chardonnay	Full	Pathogen	16 dot	0
ICP16d	Chardonnay	Full	Pathogen	16 dot	1
ICP16e	Chardonnay	Full	Pathogen	16 dot	2
IX14a	Xynisteri	Full	Control	14 dot	0
IX14b	Xynisteri	Full	Control	14 dot	0
IX14c	Xynisteri	Full	Control	14 dot	0
IX14d	Xynisteri	Full	Control	14 dot	0
IX14e	Xynisteri	Full	Control	14 dot	0
IX16a	Xynisteri	Full	Control	16 dot	0
IX16b	Xynisteri	Full	Control	16 dot	0
IX16c	Xynisteri	Full	Control	16 dot	0
IX16d	Xynisteri	Full	Control	16 dot	0
IX16e	Xynisteri	Full	Control	16 dot	0
IXP16a	Xynisteri	Full	Pathogen	16 dot	2
IXP16b	Xynisteri	Full	Pathogen	16 dot	4
IXP16c	Xynisteri	Full	Pathogen	16 dot	2
IXP16d	Xynisteri	Full	Pathogen	16 dot	4
IXP16e	Xynisteri	Full	Pathogen	16 dot	4

## Sheet: in vitro susceptibility
Disk ID	Plant ID	Cultivar	Irrigation	Sampling time	Disease score
1	IC7a	Chardonnay	Full	7 dot	0
2	IC7a	Chardonnay	Full	7 dot	0
3	IC7a	Chardonnay	Full	7 dot	0
4	IC7a	Chardonnay	Full	7 dot	0
5	IC7a	Chardonnay	Full	7 dot	0
6	IC7a	Chardonnay	Full	7 dot	1
7	IC7a	Chardonnay	Full	7 dot	1
8	IC7a	Chardonnay	Full	7 dot	1
9	IC7a	Chardonnay	Full	7 dot	1
10	IC7b	Chardonnay	Full	7 dot	0
11	IC7b	Chardonnay	Full	7 dot	0
12	IC7b	Chardonnay	Full	7 dot	0
13	IC7b	Chardonnay	Full	7 dot	0
14	IC7b	Chardonnay	Full	7 dot	0
15	IC7b	Chardonnay	Full	7 dot	0
16	IC7b	Chardonnay	Full	7 dot	0
17	IC7b	Chardonnay	Full	7 dot	0
18	IC7b	Chardonnay	Full	7 dot	0
19	IC7b	Chardonnay	Full	7 dot	0
20	IC7b	Chardonnay	Full	7 dot	0
21	IC7b	Chardonnay	Full	7 dot	0
22	IC7b	Chardonnay	Full	7 dot	0
23	IC7b	Chardonnay	Full	7 dot	0
24	IC7b	Chardonnay	Full	7 dot	0
25	IC7c	Chardonnay	Full	7 dot	0
26	IC7c	Chardonnay	Full	7 dot	1
27	IC7c	Chardonnay	Full	7 dot	1
28	IC7c	Chardonnay	Full	7 dot	1
29	IC7c	Chardonnay	Full	7 dot	1
30	IC7c	Chardonnay	Full	7 dot	1
31	IC7c	Chardonnay	Full	7 dot	1
32	IC7c	Chardonnay	Full	7 dot	2
33	IC7c	Chardonnay	Full	7 dot	2
34	IC7d	Chardonnay	Full	7 dot	0
35	IC7d	Chardonnay	Full	7 dot	0
36	IC7d	Chardonnay	Full	7 dot	0
37	IC7d	Chardonnay	Full	7 dot	0
38	IC7d	Chardonnay	Full	7 dot	0
39	IC7d	Chardonnay	Full	7 dot	0
40	IC7d	Chardonnay	Full	7 dot	1
41	IC7d	Chardonnay	Full	7 dot	1
42	IC7d	Chardonnay	Full	7 dot	1
43	IC7d	Chardonnay	Full	7 dot	1
44	IC7e	Chardonnay	Full	7 dot	0
45	IC7e	Chardonnay	Full	7 dot	0
46	IC7e	Chardonnay	Full	7 dot	0
47	IC7e	Chardonnay	Full	7 dot	0
48	IC7e	Chardonnay	Full	7 dot	0
49	IC7e	Chardonnay	Full	7 dot	0
50	IC7e	Chardonnay	Full	7 dot	0
51	IC7e	Chardonnay	Full	7 dot	0
52	IC7e	Chardonnay	Full	7 dot	0
53	IC7e	Chardonnay	Full	7 dot	0
54	IC7e	Chardonnay	Full	7 dot	0
55	IC7e	Chardonnay	Full	7 dot	0
56	DC7a	Chardonnay	Deficit	7 dot	1
57	DC7a	Chardonnay	Deficit	7 dot	1
58	DC7a	Chardonnay	Deficit	7 dot	1
59	DC7a	Chardonnay	Deficit	7 dot	2
60	DC7a	Chardonnay	Deficit	7 dot	2
61	DC7a	Chardonnay	Deficit	7 dot	2
62	DC7a	Chardonnay	Deficit	7 dot	3
63	DC7b	Chardonnay	Deficit	7 dot	0
64	DC7b	Chardonnay	Deficit	7 dot	1
65	DC7b	Chardonnay	Deficit	7 dot	1
66	DC7b	Chardonnay	Deficit	7 dot	1
67	DC7b	Chardonnay	Deficit	7 dot	1
68	DC7b	Chardonnay	Deficit	7 dot	1
69	DC7b	Chardonnay	Deficit	7 dot	2
70	DC7b	Chardonnay	Deficit	7 dot	2
71	DC7c	Chardonnay	Deficit	7 dot	0
72	DC7c	Chardonnay	Deficit	7 dot	1
73	DC7c	Chardonnay	Deficit	7 dot	1
74	DC7c	Chardonnay	Deficit	7 dot	1
75	DC7c	Chardonnay	Deficit	7 dot	2
76	DC7c	Chardonnay	Deficit	7 dot	2
77	DC7c	Chardonnay	Deficit	7 dot	2
78	DC7c	Chardonnay	Deficit	7 dot	3
79	DC7d	Chardonnay	Deficit	7 dot	0
80	DC7d	Chardonnay	Deficit	7 dot	0
81	DC7d	Chardonnay	Deficit	7 dot	0
82	DC7d	Chardonnay	Deficit	7 dot	0
83	DC7d	Chardonnay	Deficit	7 dot	0
84	DC7d	Chardonnay	Deficit	7 dot	1
85	DC7d	Chardonnay	Deficit	7 dot	1
86	DC7d	Chardonnay	Deficit	7 dot	3
87	DC7e	Chardonnay	Deficit	7 dot	0
88	DC7e	Chardonnay	Deficit	7 dot	0
89	DC7e	Chardonnay	Deficit	7 dot	0
90	DC7e	Chardonnay	Deficit	7 dot	0
91	DC7e	Chardonnay	Deficit	7 dot	0
92	DC7e	Chardonnay	Deficit	7 dot	0
93	DC7e	Chardonnay	Deficit	7 dot	0
94	DC7e	Chardonnay	Deficit	7 dot	0
95	DC7e	Chardonnay	Deficit	7 dot	0
96	DC7e	Chardonnay	Deficit	7 dot	1
97	IX7a	Xynisteri	Full	7 dot	1
98	IX7a	Xynisteri	Full	7 dot	2
99	IX7a	Xynisteri	Full	7 dot	2
100	IX7a	Xynisteri	Full	7 dot	2
101	IX7a	Xynisteri	Full	7 dot	3
102	IX7a	Xynisteri	Full	7 dot	4
103	IX7a	Xynisteri	Full	7 dot	4
104	IX7a	Xynisteri	Full	7 dot	4
105	IX7a	Xynisteri	Full	7 dot	4
106	IX7a	Xynisteri	Full	7 dot	4
107	IX7a	Xynisteri	Full	7 dot	4
108	IX7a	Xynisteri	Full	7 dot	4
109	IX7a	Xynisteri	Full	7 dot	4
110	IX7a	Xynisteri	Full	7 dot	4
111	IX7a	Xynisteri	Full	7 dot	4
112	IX7b	Xynisteri	Full	7 dot	3
113	IX7b	Xynisteri	Full	7 dot	3
114	IX7b	Xynisteri	Full	7 dot	3
115	IX7b	Xynisteri	Full	7 dot	3
116	IX7b	Xynisteri	Full	7 dot	3
117	IX7b	Xynisteri	Full	7 dot	3
118	IX7b	Xynisteri	Full	7 dot	4
119	IX7b	Xynisteri	Full	7 dot	4
120	IX7b	Xynisteri	Full	7 dot	4
121	IX7b	Xynisteri	Full	7 dot	4
122	IX7c	Xynisteri	Full	7 dot	0
123	IX7c	Xynisteri	Full	7 dot	0
124	IX7c	Xynisteri	Full	7 dot	0
125	IX7c	Xynisteri	Full	7 dot	1
126	IX7c	Xynisteri	Full	7 dot	1
127	IX7c	Xynisteri	Full	7 dot	1
128	IX7c	Xynisteri	Full	7 dot	1
129	IX7c	Xynisteri	Full	7 dot	1
130	IX7c	Xynisteri	Full	7 dot	1
131	IX7c	Xynisteri	Full	7 dot	1
132	IX7c	Xynisteri	Full	7 dot	1
133	IX7c	Xynisteri	Full	7 dot	1
134	IX7c	Xynisteri	Full	7 dot	1
135	IX7c	Xynisteri	Full	7 dot	2
136	IX7c	Xynisteri	Full	7 dot	2
137	IX7c	Xynisteri	Full	7 dot	2
138	IX7c	Xynisteri	Full	7 dot	2
139	IX7c	Xynisteri	Full	7 dot	3
140	IX7c	Xynisteri	Full	7 dot	3
141	IX7d	Xynisteri	Full	7 dot	1
142	IX7d	Xynisteri	Full	7 dot	1
143	IX7d	Xynisteri	Full	7 dot	1
144	IX7d	Xynisteri	Full	7 dot	1
145	IX7d	Xynisteri	Full	7 dot	1
146	IX7d	Xynisteri	Full	7 dot	2
147	IX7d	Xynisteri	Full	7 dot	2
148	IX7d	Xynisteri	Full	7 dot	2
149	IX7d	Xynisteri	Full	7 dot	2
150	IX7d	Xynisteri	Full	7 dot	2
151	IX7d	Xynisteri	Full	7 dot	3
152	IX7d	Xynisteri	Full	7 dot	3
153	IX7d	Xynisteri	Full	7 dot	3
154	IX7d	Xynisteri	Full	7 dot	3
155	IX7d	Xynisteri	Full	7 dot	3
156	IX7d	Xynisteri	Full	7 dot	3
157	IX7e	Xynisteri	Full	7 dot	1
158	IX7e	Xynisteri	Full	7 dot	2
159	IX7e	Xynisteri	Full	7 dot	2
160	IX7e	Xynisteri	Full	7 dot	2
161	IX7e	Xynisteri	Full	7 dot	2
162	IX7e	Xynisteri	Full	7 dot	3
163	IX7e	Xynisteri	Full	7 dot	3
164	IX7e	Xynisteri	Full	7 dot	3
165	IX7e	Xynisteri	Full	7 dot	3
166	DX7a	Xynisteri	Deficit	7 dot	2
167	DX7a	Xynisteri	Deficit	7 dot	2
168	DX7a	Xynisteri	Deficit	7 dot	2
169	DX7a	Xynisteri	Deficit	7 dot	2
170	DX7a	Xynisteri	Deficit	7 dot	3
171	DX7a	Xynisteri	Deficit	7 dot	3
172	DX7a	Xynisteri	Deficit	7 dot	3
173	DX7a	Xynisteri	Deficit	7 dot	3
174	DX7a	Xynisteri	Deficit	7 dot	4
175	DX7a	Xynisteri	Deficit	7 dot	4
176	DX7a	Xynisteri	Deficit	7 dot	4
177	DX7b	Xynisteri	Deficit	7 dot	3
178	DX7b	Xynisteri	Deficit	7 dot	3
179	DX7b	Xynisteri	Deficit	7 dot	3
180	DX7b	Xynisteri	Deficit	7 dot	3
181	DX7b	Xynisteri	Deficit	7 dot	3
182	DX7b	Xynisteri	Deficit	7 dot	3
183	DX7b	Xynisteri	Deficit	7 dot	3
184	DX7b	Xynisteri	Deficit	7 dot	3
185	DX7b	Xynisteri	Deficit	7 dot	3
186	DX7b	Xynisteri	Deficit	7 dot	3
187	DX7b	Xynisteri	Deficit	7 dot	3
188	DX7b	Xynisteri	Deficit	7 dot	4
189	DX7b	Xynisteri	Deficit	7 dot	4
190	DX7c	Xynisteri	Deficit	7 dot	0
191	DX7c	Xynisteri	Deficit	7 dot	2
192	DX7c	Xynisteri	Deficit	7 dot	3
193	DX7c	Xynisteri	Deficit	7 dot	3
194	DX7c	Xynisteri	Deficit	7 dot	3
195	DX7c	Xynisteri	Deficit	7 dot	3
196	DX7c	Xynisteri	Deficit	7 dot	3
197	DX7c	Xynisteri	Deficit	7 dot	3
198	DX7c	Xynisteri	Deficit	7 dot	3
199	DX7c	Xynisteri	Deficit	7 dot	3
200	DX7d	Xynisteri	Deficit	7 dot	0
201	DX7d	Xynisteri	Deficit	7 dot	1
202	DX7d	Xynisteri	Deficit	7 dot	1
203	DX7d	Xynisteri	Deficit	7 dot	1
204	DX7d	Xynisteri	Deficit	7 dot	2
205	DX7d	Xynisteri	Deficit	7 dot	3
206	DX7d	Xynisteri	Deficit	7 dot	3
207	DX7d	Xynisteri	Deficit	7 dot	3
208	DX7d	Xynisteri	Deficit	7 dot	3
209	DX7d	Xynisteri	Deficit	7 dot	3
210	DX7d	Xynisteri	Deficit	7 dot	3
211	DX7e	Xynisteri	Deficit	7 dot	1
212	DX7e	Xynisteri	Deficit	7 dot	1
213	DX7e	Xynisteri	Deficit	7 dot	1
214	DX7e	Xynisteri	Deficit	7 dot	1
215	DX7e	Xynisteri	Deficit	7 dot	1
216	DX7e	Xynisteri	Deficit	7 dot	1
217	DX7e	Xynisteri	Deficit	7 dot	1
218	DX7e	Xynisteri	Deficit	7 dot	1
219	DX7e	Xynisteri	Deficit	7 dot	2
220	DX7e	Xynisteri	Deficit	7 dot	2
221	DX7e	Xynisteri	Deficit	7 dot	2
222	DX7e	Xynisteri	Deficit	7 dot	3
223	DX7e	Xynisteri	Deficit	7 dot	3
224	DX7e	Xynisteri	Deficit	7 dot	3
225	IC14a	Chardonnay	Full	14 dot	0
226	IC14a	Chardonnay	Full	14 dot	0
227	IC14a	Chardonnay	Full	14 dot	0
228	IC14a	Chardonnay	Full	14 dot	0
229	IC14a	Chardonnay	Full	14 dot	0
230	IC14a	Chardonnay	Full	14 dot	1
231	IC14a	Chardonnay	Full	14 dot	1
232	IC14a	Chardonnay	Full	14 dot	1
233	IC14a	Chardonnay	Full	14 dot	1
234	IC14a	Chardonnay	Full	14 dot	1
235	IC14a	Chardonnay	Full	14 dot	1
236	IC14a	Chardonnay	Full	14 dot	2
237	IC14a	Chardonnay	Full	14 dot	2
238	IC14a	Chardonnay	Full	14 dot	3
239	IC14a	Chardonnay	Full	14 dot	3
240	IC14a	Chardonnay	Full	14 dot	3
241	IC14a	Chardonnay	Full	14 dot	3
242	IC14b	Chardonnay	Full	14 dot	0
243	IC14b	Chardonnay	Full	14 dot	0
244	IC14b	Chardonnay	Full	14 dot	0
245	IC14b	Chardonnay	Full	14 dot	0
246	IC14b	Chardonnay	Full	14 dot	0
247	IC14b	Chardonnay	Full	14 dot	0
248	IC14b	Chardonnay	Full	14 dot	0
249	IC14b	Chardonnay	Full	14 dot	0
250	IC14b	Chardonnay	Full	14 dot	0
251	IC14b	Chardonnay	Full	14 dot	0
252	IC14b	Chardonnay	Full	14 dot	0
253	IC14b	Chardonnay	Full	14 dot	0
254	IC14b	Chardonnay	Full	14 dot	0
255	IC14b	Chardonnay	Full	14 dot	0
256	IC14b	Chardonnay	Full	14 dot	0
257	IC14b	Chardonnay	Full	14 dot	1
258	IC14c	Chardonnay	Full	14 dot	0
259	IC14c	Chardonnay	Full	14 dot	0
260	IC14c	Chardonnay	Full	14 dot	0
261	IC14c	Chardonnay	Full	14 dot	0
262	IC14c	Chardonnay	Full	14 dot	0
263	IC14c	Chardonnay	Full	14 dot	0
264	IC14c	Chardonnay	Full	14 dot	0
265	IC14c	Chardonnay	Full	14 dot	1
266	IC14c	Chardonnay	Full	14 dot	1
267	IC14c	Chardonnay	Full	14 dot	2
268	IC14c	Chardonnay	Full	14 dot	2
269	IC14c	Chardonnay	Full	14 dot	2
270	IC14d	Chardonnay	Full	14 dot	0
271	IC14d	Chardonnay	Full	14 dot	1
272	IC14d	Chardonnay	Full	14 dot	1
273	IC14d	Chardonnay	Full	14 dot	1
274	IC14d	Chardonnay	Full	14 dot	1
275	IC14d	Chardonnay	Full	14 dot	1
276	IC14d	Chardonnay	Full	14 dot	1
277	IC14d	Chardonnay	Full	14 dot	1
278	IC14d	Chardonnay	Full	14 dot	2
279	IC14d	Chardonnay	Full	14 dot	2
280	IC14d	Chardonnay	Full	14 dot	3
281	IC14e	Chardonnay	Full	14 dot	0
282	IC14e	Chardonnay	Full	14 dot	0
283	IC14e	Chardonnay	Full	14 dot	0
284	IC14e	Chardonnay	Full	14 dot	0
285	IC14e	Chardonnay	Full	14 dot	0
286	IC14e	Chardonnay	Full	14 dot	0
287	IC14e	Chardonnay	Full	14 dot	0
288	IC14e	Chardonnay	Full	14 dot	0
289	IC14e	Chardonnay	Full	14 dot	0
290	IC14e	Chardonnay	Full	14 dot	0
291	IC14e	Chardonnay	Full	14 dot	0
292	IC14e	Chardonnay	Full	14 dot	0
293	IC14e	Chardonnay	Full	14 dot	0
294	IC14e	Chardonnay	Full	14 dot	0
295	IC14e	Chardonnay	Full	14 dot	0
296	DC14a	Chardonnay	Deficit	14 dot	2
297	DC14a	Chardonnay	Deficit	14 dot	2
298	DC14a	Chardonnay	Deficit	14 dot	2
299	DC14a	Chardonnay	Deficit	14 dot	3
300	DC14a	Chardonnay	Deficit	14 dot	3
301	DC14a	Chardonnay	Deficit	14 dot	3
302	DC14a	Chardonnay	Deficit	14 dot	3
303	DC14a	Chardonnay	Deficit	14 dot	4
304	DC14a	Chardonnay	Deficit	14 dot	4
305	DC14a	Chardonnay	Deficit	14 dot	4
306	DC14a	Chardonnay	Deficit	14 dot	4
307	DC14a	Chardonnay	Deficit	14 dot	4
308	DC14c	Chardonnay	Deficit	14 dot	2
309	DC14c	Chardonnay	Deficit	14 dot	2
310	DC14c	Chardonnay	Deficit	14 dot	2
311	DC14c	Chardonnay	Deficit	14 dot	2
312	DC14c	Chardonnay	Deficit	14 dot	2
313	DC14c	Chardonnay	Deficit	14 dot	2
314	DC14c	Chardonnay	Deficit	14 dot	2
315	DC14c	Chardonnay	Deficit	14 dot	3
316	DC14c	Chardonnay	Deficit	14 dot	3
317	DC14c	Chardonnay	Deficit	14 dot	3
318	DC14c	Chardonnay	Deficit	14 dot	3
319	DC14c	Chardonnay	Deficit	14 dot	4
320	DC14d	Chardonnay	Deficit	14 dot	0
321	DC14d	Chardonnay	Deficit	14 dot	2
322	DC14d	Chardonnay	Deficit	14 dot	2
323	DC14d	Chardonnay	Deficit	14 dot	3
324	DC14d	Chardonnay	Deficit	14 dot	3
325	DC14d	Chardonnay	Deficit	14 dot	3
326	DC14d	Chardonnay	Deficit	14 dot	3
327	DC14d	Chardonnay	Deficit	14 dot	3
328	DC14d	Chardonnay	Deficit	14 dot	3
329	DC14e	Chardonnay	Deficit	14 dot	2
330	DC14e	Chardonnay	Deficit	14 dot	2
331	DC14e	Chardonnay	Deficit	14 dot	3
332	DC14e	Chardonnay	Deficit	14 dot	3
333	DC14e	Chardonnay	Deficit	14 dot	3
334	DC14e	Chardonnay	Deficit	14 dot	3
335	DC14e	Chardonnay	Deficit	14 dot	3
336	DC14e	Chardonnay	Deficit	14 dot	4
337	DC14e	Chardonnay	Deficit	14 dot	4
338	DC14e	Chardonnay	Deficit	14 dot	4
339	DC14e	Chardonnay	Deficit	14 dot	4
340	DC14e	Chardonnay	Deficit	14 dot	4
341	DC14e	Chardonnay	Deficit	14 dot	4
342	IX14a	Xynisteri	Full	14 dot	0
343	IX14a	Xynisteri	Full	14 dot	0
344	IX14a	Xynisteri	Full	14 dot	0
345	IX14a	Xynisteri	Full	14 dot	0
346	IX14a	Xynisteri	Full	14 dot	0
347	IX14a	Xynisteri	Full	14 dot	1
348	IX14a	Xynisteri	Full	14 dot	1
349	IX14a	Xynisteri	Full	14 dot	1
350	IX14a	Xynisteri	Full	14 dot	1
351	IX14a	Xynisteri	Full	14 dot	1
352	IX14a	Xynisteri	Full	14 dot	2
353	IX14a	Xynisteri	Full	14 dot	2
354	IX14a	Xynisteri	Full	14 dot	2
355	IX14b	Xynisteri	Full	14 dot	1
356	IX14b	Xynisteri	Full	14 dot	1
357	IX14b	Xynisteri	Full	14 dot	1
358	IX14b	Xynisteri	Full	14 dot	2
359	IX14b	Xynisteri	Full	14 dot	2
360	IX14b	Xynisteri	Full	14 dot	2
361	IX14b	Xynisteri	Full	14 dot	2
362	IX14b	Xynisteri	Full	14 dot	2
363	IX14b	Xynisteri	Full	14 dot	3
364	IX14b	Xynisteri	Full	14 dot	3
365	IX14b	Xynisteri	Full	14 dot	3
366	IX14b	Xynisteri	Full	14 dot	3
367	IX14b	Xynisteri	Full	14 dot	3
368	IX14b	Xynisteri	Full	14 dot	3
369	IX14c	Xynisteri	Full	14 dot	1
370	IX14c	Xynisteri	Full	14 dot	1
371	IX14c	Xynisteri	Full	14 dot	2
372	IX14c	Xynisteri	Full	14 dot	2
373	IX14c	Xynisteri	Full	14 dot	2
374	IX14c	Xynisteri	Full	14 dot	2
375	IX14c	Xynisteri	Full	14 dot	2
376	IX14c	Xynisteri	Full	14 dot	2
377	IX14c	Xynisteri	Full	14 dot	2
378	IX14c	Xynisteri	Full	14 dot	2
379	IX14c	Xynisteri	Full	14 dot	3
380	IX14c	Xynisteri	Full	14 dot	3
381	IX14c	Xynisteri	Full	14 dot	3
382	IX14c	Xynisteri	Full	14 dot	3
383	IX14c	Xynisteri	Full	14 dot	3
384	IX14c	Xynisteri	Full	14 dot	3
385	IX14d	Xynisteri	Full	14 dot	0
386	IX14d	Xynisteri	Full	14 dot	1
387	IX14d	Xynisteri	Full	14 dot	1
388	IX14d	Xynisteri	Full	14 dot	1
389	IX14d	Xynisteri	Full	14 dot	1
390	IX14d	Xynisteri	Full	14 dot	2
391	IX14d	Xynisteri	Full	14 dot	3
392	IX14d	Xynisteri	Full	14 dot	3
393	IX14d	Xynisteri	Full	14 dot	3
394	IX14d	Xynisteri	Full	14 dot	3
395	IX14d	Xynisteri	Full	14 dot	3
396	IX14d	Xynisteri	Full	14 dot	3
397	IX14d	Xynisteri	Full	14 dot	4
398	IX14e	Xynisteri	Full	14 dot	1
399	IX14e	Xynisteri	Full	14 dot	3
400	IX14e	Xynisteri	Full	14 dot	3
401	IX14e	Xynisteri	Full	14 dot	3
402	IX14e	Xynisteri	Full	14 dot	3
403	IX14e	Xynisteri	Full	14 dot	3
404	IX14e	Xynisteri	Full	14 dot	3
405	IX14e	Xynisteri	Full	14 dot	3
406	IX14e	Xynisteri	Full	14 dot	4
407	IX14e	Xynisteri	Full	14 dot	4
408	IX14e	Xynisteri	Full	14 dot	4
409	IX14e	Xynisteri	Full	14 dot	4
410	IX14e	Xynisteri	Full	14 dot	4
411	IX14e	Xynisteri	Full	14 dot	4
412	IX14e	Xynisteri	Full	14 dot	4
413	IX14e	Xynisteri	Full	14 dot	4
414	DX14a	Xynisteri	Deficit	14 dot	0
415	DX14a	Xynisteri	Deficit	14 dot	1
416	DX14a	Xynisteri	Deficit	14 dot	2
417	DX14a	Xynisteri	Deficit	14 dot	2
418	DX14a	Xynisteri	Deficit	14 dot	2
419	DX14a	Xynisteri	Deficit	14 dot	2
420	DX14a	Xynisteri	Deficit	14 dot	3
421	DX14a	Xynisteri	Deficit	14 dot	3
422	DX14a	Xynisteri	Deficit	14 dot	3
423	DX14a	Xynisteri	Deficit	14 dot	3
424	DX14a	Xynisteri	Deficit	14 dot	3
425	DX14a	Xynisteri	Deficit	14 dot	4
426	DX14b	Xynisteri	Deficit	14 dot	0
427	DX14b	Xynisteri	Deficit	14 dot	0
428	DX14b	Xynisteri	Deficit	14 dot	0
429	DX14b	Xynisteri	Deficit	14 dot	0
430	DX14b	Xynisteri	Deficit	14 dot	0
431	DX14b	Xynisteri	Deficit	14 dot	1
432	DX14b	Xynisteri	Deficit	14 dot	1
433	DX14b	Xynisteri	Deficit	14 dot	1
434	DX14b	Xynisteri	Deficit	14 dot	1
435	DX14b	Xynisteri	Deficit	14 dot	3
436	DX14b	Xynisteri	Deficit	14 dot	3
437	DX14b	Xynisteri	Deficit	14 dot	3
438	DX14b	Xynisteri	Deficit	14 dot	3
439	DX14b	Xynisteri	Deficit	14 dot	4
440	DX14b	Xynisteri	Deficit	14 dot	4
441	DX14d	Xynisteri	Deficit	14 dot	3
442	DX14d	Xynisteri	Deficit	14 dot	4
443	DX14d	Xynisteri	Deficit	14 dot	4
444	DX14d	Xynisteri	Deficit	14 dot	4
445	DX14d	Xynisteri	Deficit	14 dot	4
446	DX14d	Xynisteri	Deficit	14 dot	4
447	DX14d	Xynisteri	Deficit	14 dot	4
448	DX14d	Xynisteri	Deficit	14 dot	4
449	DX14d	Xynisteri	Deficit	14 dot	4
450	DX14d	Xynisteri	Deficit	14 dot	4
451	DX14d	Xynisteri	Deficit	14 dot	4
452	DX14d	Xynisteri	Deficit	14 dot	4
453	DX14d	Xynisteri	Deficit	14 dot	4
454	DX14d	Xynisteri	Deficit	14 dot	4
455	DX14d	Xynisteri	Deficit	14 dot	4
456	DX14e	Xynisteri	Deficit	14 dot	0
457	DX14e	Xynisteri	Deficit	14 dot	1
458	DX14e	Xynisteri	Deficit	14 dot	2
459	DX14e	Xynisteri	Deficit	14 dot	3
460	DX14e	Xynisteri	Deficit	14 dot	3
461	DX14e	Xynisteri	Deficit	14 dot	3
462	DX14e	Xynisteri	Deficit	14 dot	4
463	DX14e	Xynisteri	Deficit	14 dot	4
464	DX14e	Xynisteri	Deficit	14 dot	4
465	DX14e	Xynisteri	Deficit	14 dot	4
466	DX14e	Xynisteri	Deficit	14 dot	4
467	DX14e	Xynisteri	Deficit	14 dot	4
468	DX14e	Xynisteri	Deficit	14 dot	4

## Sheet: Stomatal conductance
Measurement ID	Position	Cultivar	Irrigation	Inoculation	Time	Stomatal conductance (cm/s)
1	Outside	Chardonnay	Full	Control	3 dot	0.609756
2	Outside	Chardonnay	Full	Control	3 dot	0.294118
3	Outside	Chardonnay	Full	Control	3 dot	0.227273
4	Outside	Chardonnay	Full	Control	3 dot	0.485437
5	Outside	Chardonnay	Full	Control	3 dot	0.344828
6	Outside	Chardonnay	Deficit	Control	3 dot	0.12987
7	Outside	Chardonnay	Deficit	Control	3 dot	0.0909091
8	Outside	Chardonnay	Deficit	Control	3 dot	0.136986
9	Outside	Chardonnay	Deficit	Control	3 dot	0.0917431
10	Outside	Xynisteri	Full	Control	3 dot	0.877193
11	Outside	Xynisteri	Full	Control	3 dot	0.45045
12	Outside	Xynisteri	Full	Control	3 dot	0.649351
13	Outside	Xynisteri	Full	Control	3 dot	0.724638
14	Outside	Xynisteri	Deficit	Control	3 dot	0.142857
15	Outside	Xynisteri	Deficit	Control	3 dot	0.102041
16	Outside	Xynisteri	Deficit	Control	3 dot	0.12987
17	Outside	Xynisteri	Deficit	Control	3 dot	0.15873
18	Outside	Chardonnay	Full	Control	7 dot	0.431034
19	Outside	Chardonnay	Full	Control	7 dot	0.378788
20	Outside	Chardonnay	Full	Control	7 dot	0.337838
21	Outside	Chardonnay	Full	Control	7 dot	0.277778
22	Outside	Chardonnay	Full	Control	7 dot	0.578035
23	Outside	Chardonnay	Deficit	Control	7 dot	0.0595238
24	Outside	Chardonnay	Deficit	Control	7 dot	0.0485437
25	Outside	Chardonnay	Deficit	Control	7 dot	0.106383
26	Outside	Chardonnay	Deficit	Control	7 dot	0.035461
27	Outside	Chardonnay	Deficit	Control	7 dot	0.0520833
28	Outside	Xynisteri	Full	Control	7 dot	0.52356
29	Outside	Xynisteri	Full	Control	7 dot	0.892857
30	Outside	Xynisteri	Full	Control	7 dot	1.07527
31	Outside	Xynisteri	Full	Control	7 dot	0.833333
32	Outside	Xynisteri	Full	Control	7 dot	1.04167
33	Outside	Xynisteri	Deficit	Control	7 dot	0.0240964
34	Outside	Xynisteri	Deficit	Control	7 dot	0.0238095
35	Outside	Xynisteri	Deficit	Control	7 dot	0.0324675
36	Outside	Xynisteri	Deficit	Control	7 dot	0.0344828
37	Outside	Xynisteri	Deficit	Control	7 dot	0.0169492
38	Outside	Chardonnay	Full	Control	9 dot	0.617284
39	Outside	Chardonnay	Full	Control	9 dot	0.70922
40	Outside	Chardonnay	Full	Control	9 dot	0.806452
41	Outside	Chardonnay	Full	Control	9 dot	0.719424
42	Outside	Chardonnay	Deficit	Control	9 dot	0.0423729
43	Outside	Chardonnay	Deficit	Control	9 dot	0.0454545
44	Outside	Chardonnay	Deficit	Control	9 dot	0.0384615
45	Outside	Chardonnay	Deficit	Control	9 dot	0.0307692
46	Outside	Xynisteri	Full	Control	9 dot	0.892857
47	Outside	Xynisteri	Full	Control	9 dot	0.609756
48	Outside	Xynisteri	Full	Control	9 dot	0.507614
49	Outside	Xynisteri	Full	Control	9 dot	0.534759
50	Outside	Xynisteri	Deficit	Control	9 dot	0.0431034
51	Outside	Xynisteri	Deficit	Control	9 dot	0.0632911
52	Outside	Xynisteri	Deficit	Control	9 dot	0.0163934
53	Outside	Xynisteri	Deficit	Control	9 dot	0.0153846
54	Outside	Xynisteri	Deficit	Control	9 dot	0.0229885
55	Outside	Chardonnay	Full	Control	14 dot	0.490196
56	Outside	Chardonnay	Full	Control	14 dot	0.549451
57	Outside	Chardonnay	Full	Control	14 dot	0.719424
58	Outside	Chardonnay	Full	Control	14 dot	0.917431
59	Outside	Chardonnay	Deficit	Control	14 dot	0.0222222
60	Outside	Chardonnay	Deficit	Control	14 dot	0.027
61	Outside	Xynisteri	Full	Control	14 dot	0.714286
62	Outside	Xynisteri	Full	Control	14 dot	0.609756
63	Outside	Xynisteri	Full	Control	14 dot	0.555556
64	Outside	Xynisteri	Full	Control	14 dot	0.719424
65	Outside	Xynisteri	Deficit	Control	14 dot	0.025641
66	Outside	Xynisteri	Deficit	Control	14 dot	0.031
67	Shelter	Chardonnay	Full	Control	9 dot	0.35461
68	Shelter	Chardonnay	Full	Control	9 dot	0.273973
69	Shelter	Chardonnay	Full	Control	9 dot	0.196078
70	Shelter	Chardonnay	Full	Control	9 dot	0.215054
71	Shelter	Chardonnay	Deficit	Control	9 dot	0.035461
72	Shelter	Chardonnay	Deficit	Control	9 dot	0.0877193
73	Shelter	Chardonnay	Deficit	Control	9 dot	0.105263
74	Shelter	Chardonnay	Deficit	Control	9 dot	0.0595238
75	Shelter	Xynisteri	Full	Control	9 dot	0.27027
76	Shelter	Xynisteri	Full	Control	9 dot	0.263158
77	Shelter	Xynisteri	Full	Control	9 dot	0.238095
78	Shelter	Xynisteri	Full	Control	9 dot	0.196078
79	Shelter	Xynisteri	Deficit	Control	9 dot	0.0434783
80	Shelter	Xynisteri	Deficit	Control	9 dot	0.0420168
81	Shelter	Xynisteri	Deficit	Control	9 dot	0.0625
82	Shelter	Xynisteri	Deficit	Control	9 dot	0.0581395
83	Shelter	Chardonnay	Full	pathogen	9 dot	0.423729
84	Shelter	Chardonnay	Full	pathogen	9 dot	0.175439
85	Shelter	Chardonnay	Full	pathogen	9 dot	0.238095
86	Shelter	Chardonnay	Full	pathogen	9 dot	0.16129
87	Shelter	Chardonnay	Deficit	pathogen	9 dot	0.0446429
88	Shelter	Chardonnay	Deficit	pathogen	9 dot	0.049505
89	Shelter	Chardonnay	Deficit	pathogen	9 dot	0.0561798
90	Shelter	Chardonnay	Deficit	pathogen	9 dot	0.0609756
91	Shelter	Xynisteri	Full	pathogen	9 dot	0.378788
92	Shelter	Xynisteri	Full	pathogen	9 dot	0.215054
93	Shelter	Xynisteri	Full	pathogen	9 dot	0.2
94	Shelter	Xynisteri	Full	pathogen	9 dot	0.222222
95	Shelter	Xynisteri	Deficit	pathogen	9 dot	0.0833333
96	Shelter	Xynisteri	Deficit	pathogen	9 dot	0.0595238
97	Shelter	Xynisteri	Deficit	pathogen	9 dot	0.0662252
98	Shelter	Xynisteri	Deficit	pathogen	9 dot	0.0869565
99	Shelter	Chardonnay	Full	Control	16 dot	0.3125
100	Shelter	Chardonnay	Full	Control	16 dot	0.37594
101	Shelter	Chardonnay	Full	Control	16 dot	0.243902
102	Shelter	Chardonnay	Full	Control	16 dot	0.163934
103	Shelter	Chardonnay	Deficit	Control	16 dot	0.0595238
104	Shelter	Chardonnay	Deficit	Control	16 dot	0.0724638
105	Shelter	Chardonnay	Deficit	Control	16 dot	0.0595238
106	Shelter	Xynisteri	Full	Control	16 dot	0.273973
107	Shelter	Xynisteri	Full	Control	16 dot	0.243902
108	Shelter	Xynisteri	Full	Control	16 dot	0.298507
109	Shelter	Xynisteri	Full	Control	16 dot	0.238095
110	Shelter	Xynisteri	Deficit	Control	16 dot	0.0294118
111	Shelter	Xynisteri	Deficit	Control	16 dot	0.0454545
112	Shelter	Xynisteri	Deficit	Control	16 dot	0.0819672
113	Shelter	Chardonnay	Full	pathogen	16 dot	0.327869
114	Shelter	Chardonnay	Full	pathogen	16 dot	0.444444
115	Shelter	Chardonnay	Full	pathogen	16 dot	0.298507
116	Shelter	Chardonnay	Full	pathogen	16 dot	0.606061
117	Shelter	Chardonnay	Deficit	pathogen	16 dot	0.037037
118	Shelter	Chardonnay	Deficit	pathogen	16 dot	0.0393701
119	Shelter	Chardonnay	Deficit	pathogen	16 dot	0.047619
120	Shelter	Xynisteri	Full	pathogen	16 dot	0.490196
121	Shelter	Xynisteri	Full	pathogen	16 dot	0.446429
122	Shelter	Xynisteri	Full	pathogen	16 dot	0.28169
123	Shelter	Xynisteri	Full	pathogen	16 dot	0.546448
124	Shelter	Xynisteri	Deficit	pathogen	16 dot	0.078125
125	Shelter	Xynisteri	Deficit	pathogen	16 dot	0.108696

## Sheet: Fluorescence
Measurement ID	Position	Cultivar	Irrigation	Inoculation	Time	Chlorophyll fluorescence
1	Shelter	Chardonnay	Full	Control	9 dot	0.821
2	Shelter	Chardonnay	Full	Control	9 dot	0.803
3	Shelter	Chardonnay	Full	Control	9 dot	0.807
4	Shelter	Chardonnay	Deficit	Control	9 dot	0.82
5	Shelter	Chardonnay	Deficit	Control	9 dot	0.789
6	Shelter	Chardonnay	Deficit	Control	9 dot	0.798
7	Shelter	Chardonnay	Full	Pathogen	9 dot	0.773
8	Shelter	Chardonnay	Full	Pathogen	9 dot	0.762
9	Shelter	Chardonnay	Full	Pathogen	9 dot	0.807
10	Shelter	Chardonnay	Deficit	Pathogen	9 dot	0.745
11	Shelter	Chardonnay	Deficit	Pathogen	9 dot	0.796
12	Shelter	Chardonnay	Deficit	Pathogen	9 dot	0.785
13	Shelter	Chardonnay	Deficit	Pathogen	9 dot	0.802
14	Shelter	Xynisteri	Full	Control	9 dot	0.794
15	Shelter	Xynisteri	Full	Control	9 dot	0.779
16	Shelter	Xynisteri	Full	Control	9 dot	0.795
17	Shelter	Xynisteri	Deficit	Control	9 dot	0.851
18	Shelter	Xynisteri	Deficit	Control	9 dot	0.817
19	Shelter	Xynisteri	Deficit	Control	9 dot	0.83
20	Shelter	Xynisteri	Full	Pathogen	9 dot	0.798
21	Shelter	Xynisteri	Full	Pathogen	9 dot	0.795
22	Shelter	Xynisteri	Full	Pathogen	9 dot	0.795
23	Shelter	Xynisteri	Deficit	Pathogen	9 dot	0.793
24	Shelter	Xynisteri	Deficit	Pathogen	9 dot	0.829
25	Shelter	Xynisteri	Deficit	Pathogen	9 dot	0.824
26	Shelter	Xynisteri	Deficit	Pathogen	9 dot	0.811
27	Shelter	Chardonnay	Full	Control	16 dot	0.816
28	Shelter	Chardonnay	Full	Control	16 dot	0.81
29	Shelter	Chardonnay	Full	Control	16 dot	0.811
30	Shelter	Chardonnay	Full	Control	16 dot	0.818
31	Shelter	Chardonnay	Deficit	Control	16 dot	0.779
32	Shelter	Chardonnay	Deficit	Control	16 dot	0.79
33	Shelter	Chardonnay	Deficit	Control	16 dot	0.723
34	Shelter	Chardonnay	Deficit	Control	16 dot	0.792
35	Shelter	Chardonnay	Full	Pathogen	16 dot	0.799
36	Shelter	Chardonnay	Full	Pathogen	16 dot	0.733
37	Shelter	Chardonnay	Full	Pathogen	16 dot	0.836
38	Shelter	Chardonnay	Full	Pathogen	16 dot	0.839
39	Shelter	Chardonnay	Deficit	Pathogen	16 dot	0.786
40	Shelter	Chardonnay	Deficit	Pathogen	16 dot	0.784
41	Shelter	Chardonnay	Deficit	Pathogen	16 dot	0.81
42	Shelter	Chardonnay	Deficit	Pathogen	16 dot	0.816
43	Shelter	Xynisteri	Full	Control	16 dot	0.805
44	Shelter	Xynisteri	Full	Control	16 dot	0.805
45	Shelter	Xynisteri	Full	Control	16 dot	0.807
46	Shelter	Xynisteri	Full	Control	16 dot	0.827
47	Shelter	Xynisteri	Deficit	Control	16 dot	0.79
48	Shelter	Xynisteri	Deficit	Control	16 dot	0.788
49	Shelter	Xynisteri	Deficit	Control	16 dot	0.813
50	Shelter	Xynisteri	Deficit	Control	16 dot	0.812
51	Shelter	Xynisteri	Full	Pathogen	16 dot	0.806
52	Shelter	Xynisteri	Full	Pathogen	16 dot	0.794
53	Shelter	Xynisteri	Full	Pathogen	16 dot	0.813
54	Shelter	Xynisteri	Full	Pathogen	16 dot	0.805
55	Shelter	Xynisteri	Deficit	Pathogen	16 dot	0.809
56	Shelter	Xynisteri	Deficit	Pathogen	16 dot	0.758
57	Shelter	Xynisteri	Deficit	Pathogen	16 dot	0.798
58	Shelter	Xynisteri	Deficit	Pathogen	16 dot	0.752
59	Outside	Chardonnay	Full	Control	3 dot	0.74
60	Outside	Chardonnay	Full	Control	3 dot	0.793
61	Outside	Chardonnay	Full	Control	3 dot	0.75
62	Outside	Chardonnay	Full	Control	3 dot	0.706
63	Outside	Chardonnay	Deficit	Control	3 dot	0.75
64	Outside	Chardonnay	Deficit	Control	3 dot	0.728
65	Outside	Chardonnay	Deficit	Control	3 dot	0.78
66	Outside	Chardonnay	Deficit	Control	3 dot	0.677
67	Outside	Xynisteri	Full	Control	3 dot	0.678
68	Outside	Xynisteri	Full	Control	3 dot	0.712
69	Outside	Xynisteri	Full	Control	3 dot	0.701
70	Outside	Xynisteri	Full	Control	3 dot	0.674
71	Outside	Xynisteri	Deficit	Control	3 dot	0.756
72	Outside	Xynisteri	Deficit	Control	3 dot	0.765
73	Outside	Xynisteri	Deficit	Control	3 dot	0.772
74	Outside	Xynisteri	Deficit	Control	3 dot	0.8
75	Outside	Chardonnay	Full	Control	7 dot	0.759
76	Outside	Chardonnay	Full	Control	7 dot	0.7
77	Outside	Chardonnay	Full	Control	7 dot	0.763
78	Outside	Chardonnay	Full	Control	7 dot	0.772
79	Outside	Chardonnay	Deficit	Control	7 dot	0.718
80	Outside	Chardonnay	Deficit	Control	7 dot	0.699
81	Outside	Chardonnay	Deficit	Control	7 dot	0.771
82	Outside	Chardonnay	Deficit	Control	7 dot	0.751
83	Outside	Xynisteri	Full	Control	7 dot	0.671
84	Outside	Xynisteri	Full	Control	7 dot	0.627
85	Outside	Xynisteri	Full	Control	7 dot	0.618
86	Outside	Xynisteri	Full	Control	7 dot	0.665
87	Outside	Xynisteri	Deficit	Control	7 dot	0.787
88	Outside	Xynisteri	Deficit	Control	7 dot	0.77
89	Outside	Xynisteri	Deficit	Control	7 dot	0.758
90	Outside	Xynisteri	Deficit	Control	7 dot	0.763
91	Outside	Chardonnay	Full	Control	9 dot	0.74
92	Outside	Chardonnay	Full	Control	9 dot	0.753
93	Outside	Chardonnay	Full	Control	9 dot	0.773
94	Outside	Chardonnay	Full	Control	9 dot	0.797
95	Outside	Chardonnay	Deficit	Control	9 dot	0.783
96	Outside	Chardonnay	Deficit	Control	9 dot	0.708
97	Outside	Chardonnay	Deficit	Control	9 dot	0.786
98	Outside	Chardonnay	Deficit	Control	9 dot	0.711
99	Outside	Xynisteri	Full	Control	9 dot	0.665
100	Outside	Xynisteri	Full	Control	9 dot	0.757
101	Outside	Xynisteri	Full	Control	9 dot	0.651
102	Outside	Xynisteri	Full	Control	9 dot	0.603
103	Outside	Xynisteri	Deficit	Control	9 dot	0.735
104	Outside	Xynisteri	Deficit	Control	9 dot	0.764
105	Outside	Xynisteri	Deficit	Control	9 dot	0.785
106	Outside	Xynisteri	Deficit	Control	9 dot	0.731
107	Outside	Chardonnay	Full	Control	14 dot	0.795
108	Outside	Chardonnay	Full	Control	14 dot	0.733
109	Outside	Chardonnay	Full	Control	14 dot	0.784
110	Outside	Chardonnay	Full	Control	14 dot	0.753
111	Outside	Chardonnay	Deficit	Control	14 dot	0.704
112	Outside	Chardonnay	Deficit	Control	14 dot	0.35
113	Outside	Chardonnay	Deficit	Control	14 dot	0.558
114	Outside	Chardonnay	Deficit	Control	14 dot	0.45
115	Outside	Xynisteri	Full	Control	14 dot	0.795
116	Outside	Xynisteri	Full	Control	14 dot	0.734
117	Outside	Xynisteri	Full	Control	14 dot	0.794
118	Outside	Xynisteri	Full	Control	14 dot	0.71
119	Outside	Xynisteri	Deficit	Control	14 dot	0.413
120	Outside	Xynisteri	Deficit	Control	14 dot	0.46
121	Outside	Xynisteri	Deficit	Control	14 dot	0.457
122	Outside	Xynisteri	Deficit	Control	14 dot	0.429

## Sheet: Sample analysis
Plant ID	Cultivar	Irrigation	Inoculation	Sampling time	ABA (ng/g)	IAA (ng/g)	JA (ng/g)	SA (ng/g)	H2O2 (µg/g)	MDA (nmol/g)	Proline (µg/g)	SOD (units/mg protein)	CAT (units/mg protein)	POD (units/mg protein)	Chl a (mg/g)	Chl b (mg/g)	tot Chl (mg/g)	Dry Matter (%)
DC7a	Chardonnay	Deficit	Control	7 dot	1681.37	6.73025	1.26187	66.2735	0.757733	113.469	53.1512	72.0763	31.9054	1.90356	1.12778	0.335193	1.46263	28.7953
DC7b	Chardonnay	Deficit	Control	7 dot	1067.05	6.24723	0.258596	59.3209	0.537976	68.4401	39.4627	61.0618	48.2467	2.23885	1.0942	0.308661	1.40254	25.132
DC7c	Chardonnay	Deficit	Control	7 dot	1465.96	8.3614	0.397018	52.1192	0.434209	81.7204	62.1376	47.121	38.7241	1.71988	1.19214	0.347434	1.53922	19.5713
DC7d	Chardonnay	Deficit	Control	7 dot	1665.86	6.97948	0.136824	55.2314	0.576639	87.8764	51.5838	60.0864	39.6254	1.9541	1.24701	0.343646	1.59029	30.6246
DC7e	Chardonnay	Deficit	Control	7 dot	2010.5	7.11834	1.31588	61.6153	0.601576	91.413	54.9019	62.6848	41.2598	2.0386	1.35477	0.408101	1.76246	28.4019
DC9a	Chardonnay	Deficit	Control	9 dot	642.826	6.75884	0.842769	51.6154	0.772586	55.9951	24.801	45.7936	31.9527	1.9255	0.795381	0.208585	1.00374
DC9b	Chardonnay	Deficit	Control	9 dot	525.673	6.84792	0.545076	67.4398	0.658588	57.0011	27.6376	26.6201	24.703	1.4701	1.47521	0.405234	1.88001
DC9c	Chardonnay	Deficit	Control	9 dot	1161.97	7.08522	0.420727	92.1858	0.655742	67.2168	25.7777	39.8166	33.039	2.24321	1.56464	0.430308	1.99449
DC9d	Chardonnay	Deficit	Control	9 dot	554.413	6.90544	0.93161	52.2302	0.695638	60.071	26.0721	37.4101	29.8982	1.8796	1.33555	0.359183	1.69434
DC9e	Chardonnay	Deficit	Control	9 dot	933.058	5.20926	0.452375	43.3803	0.725721	62.4885	27.7492	39.0279	31.1314	1.96089	1.17581	0.298496	1.47397
DCP9a	Chardonnay	Deficit	Pathogen	9 dot	1189.37	4.82955	0.568246	50.9757	0.61245	61.8599	64.1699	43.9763	21.6386	2.0607	0.999565	0.282684	1.28195
DCP9b	Chardonnay	Deficit	Pathogen	9 dot	1017.91	6.27828	0.71873	157.952	0.612765	58.4946	106.057	47.1335	19.5271	1.97632	1.2213	0.322823	1.54377
DCP9c	Chardonnay	Deficit	Pathogen	9 dot	1259.8	7.38688	0.425137	60.4859	0.943513	75.6893	69.1736	51.4522	32.0329	2.35046	1.06097	0.280846	1.3415
DCP9d	Chardonnay	Deficit	Pathogen	9 dot	958.526	8.60943	0.46179	47.1966	0.722909	65.348	79.8	47.5207	24.3995	2.12916	1.39768	0.3873	1.78457
DCP9e	Chardonnay	Deficit	Pathogen	9 dot	552.901	6.80579	0.616623	78.9289	0.754172	67.9779	84.9331	49.5757	25.4059	2.22123	1.93032	0.521246	2.45101
DX7a	Xynisteri	Deficit	Control	7 dot	1271.06	8.62926	3.57261	30.2778	0.463825	60.8655	34.0704	41.9675	48.3059	2.45612	0.759165	0.213091	0.972032	28.8324
DX7b	Xynisteri	Deficit	Control	7 dot	1256.88	7.76923	0.789119	28.0656	0.540753	74.8331	36.3701	61.443	45.0096	2.71053	0.731443	0.210483	0.941707	27.2349
DX7c	Xynisteri	Deficit	Control	7 dot	948.976	7.97376	1.16926	86.2037	0.479315	120.11	34.4872	43.9624	46.5701	2.5381	0.609041	0.166793	0.775655	31.5719
DX7d	Xynisteri	Deficit	Control	7 dot	1051.93	7.66539	0.404199	31.3763	0.494631	85.2696	34.9759	49.1243	46.6285	2.56825	0.617979	0.17596	0.793754	25.5477
DX7e	Xynisteri	Deficit	Control	7 dot	1017.31	6.38046	0.378152	75.0787	0.516021	88.7012	37.2257	51.2487	48.5517	2.67931	0.780225	0.219226	0.999219	26.2868
DX9a	Xynisteri	Deficit	Control	9 dot	611.757	5.29497	1.46898	39.3986	0.871541	77.8621	31.7337	123.749	51.2934	4.42435	0.961363	0.251816	1.2129
DX9b	Xynisteri	Deficit	Control	9 dot	510.81	8.17172	1.39612	52.096	0.541676	51.6786	32.9476	42.9553	33.5617	3.78868	1.11362	0.286721	1.40003
DX9c	Xynisteri	Deficit	Control	9 dot	736.357	6.75513	1.002	31.1332	0.51702	59.4963	34.367	68.7578	42.229	5.18163	0.822014	0.206231	1.02801
DX9d	Xynisteri	Deficit	Control	9 dot	606.644	5.8523	0.651886	41.4811	0.643412	63.0123	33.0161	78.4873	42.3614	4.46489	0.772217	0.191614	0.963614
DX9e	Xynisteri	Deficit	Control	9 dot	560.99	5.32941	0.414298	32.1619	0.671237	65.5483	35.1399	81.8814	44.1086	4.65797	1.31936	0.353707	1.67269
DXP9a	Xynisteri	Deficit	Pathogen	9 dot	1234.7	9.04446	1.07246	33.1022	0.732471	113.065	34.0473	115.758	60.3239	5.63095	0.845882	0.227851	1.07349
DXP9b	Xynisteri	Deficit	Pathogen	9 dot	1569.12	9.04951	1.1432	31.8374	0.683753	77.4321	84.613	51.0034	15.0394	2.87879	0.728636	0.193493	0.921918
DXP9c	Xynisteri	Deficit	Pathogen	9 dot	568.734	7.33191	4.11963	50.8743	0.480991	73.0404	77.2758	49.5896	26.727	3.93174	0.839179	0.214499	1.05344
DXP9d	Xynisteri	Deficit	Pathogen	9 dot	499.781	8.03898	1.60848	71.9844	0.632405	87.8459	65.312	72.1168	34.0301	4.14716	0.90411	0.228066	1.13192
DXP9e	Xynisteri	Deficit	Pathogen	9 dot	690.682	8.13714	1.55183	55.4142	0.659753	91.3813	69.5132	75.2355	35.4336	4.3265	0.666694	0.162746	0.829253
IC7a	Chardonnay	Full	Control	7 dot	282.823	4.73514	0.609382	88.7676	0.544091	52.5742	26.6307	47.9281	63.842	2.23236	1.31733	0.352428	1.66938	36.2521
IC7b	Chardonnay	Full	Control	7 dot	66.248	3.7123	2.41176	47.6766	0.637295	70.5742	26.9064	41.4382	54.5007	1.81933	0.692609	0.194406	0.886809	35.0153
IC7c	Chardonnay	Full	Control	7 dot	270.244	3.25966	0.569556	105.169	0.637825	71.7795	29.3749	35.198	56.2925	1.84194	1.36777	0.387452	1.75481	35.1578
IC7d	Chardonnay	Full	Control	7 dot	226.379	3.87838	0.51643	87.0525	0.606404	64.976	27.6373	41.5214	58.2117	1.96454	1.08456	0.300607	1.38485	31.3235
IC7e	Chardonnay	Full	Control	7 dot	126.498	4.03417	0.472624	26.1879	0.632627	67.5909	29.4151	43.317	60.6127	2.0495	0.401724	0.108485	0.510092	34.4614
IC9a	Chardonnay	Full	Control	9 dot	461.879	4.66909	1.03159	78.386	0.574514	39.3854	30.7122	21.9387	42.7271	1.60517	1.28169	0.32202	1.60335
IC9b	Chardonnay	Full	Control	9 dot	437.734	4.42544	0.616203	75.9322	0.711088	97.2188	22.4945	58.5963	50.6321	2.47452	1.70959	0.461422	2.17052
IC9c	Chardonnay	Full	Control	9 dot	325.997	5.63521	1.12984	144.702	0.6204	52.524	19.3505	48.2073	38.6413	2.15435	1.2307	0.323109	1.55345
IC9d	Chardonnay	Full	Control	9 dot	375.745	6.29552	0.741297	87.8935	0.635334	63.0427	24.1858	42.9141	44.0002	2.07801	1.43094	0.365116	1.79564
IC9e	Chardonnay	Full	Control	9 dot	67.188	3.4286	1.85814	56.408	0.662809	65.5799	25.7415	44.7699	45.815	2.16787	0.951597	0.244509	1.19583
ICP9a	Chardonnay	Full	Pathogen	9 dot	378.554	5.13042	1.6651	119.158	0.575016	50.8387	56.2011	37.2576	22.3788	1.66588	1.28002	0.327749	1.60741
ICP9b	Chardonnay	Full	Pathogen	9 dot	342.303	4.64193	1.73043	194.42	0.694269	64.1613	66.1922	38.9449	20.393	1.76729	1.12891	0.300325	1.42891
ICP9c	Chardonnay	Full	Pathogen	9 dot	286.087	7.08995	1.39384	103.306	0.691371	61.6654	43.3118	47.0993	31.1823	1.73406	1.52165	0.372549	1.89377
ICP9d	Chardonnay	Full	Pathogen	9 dot	460.658	4.2064	2.03189	122.589	0.653552	58.8885	55.235	41.1006	24.6514	1.72241	1.41561	0.371379	1.78658
ICP9e	Chardonnay	Full	Pathogen	9 dot	291.019	4.95841	1.55378	445.13	0.681815	61.2584	58.788	42.878	25.6681	1.7969	1.0804	0.275104	1.3552
IX7a	Xynisteri	Full	Control	7 dot	91.9777	6.56645	1.98843	51.3777	0.524408	90.4426	33.4048	70.7783	52.6212	3.35753	0.682339	0.186367	0.868506	24.0243
IX7b	Xynisteri	Full	Control	7 dot	91.0719	4.92612	1.05112	43.9728	0.606986	73.5877	39.0994	56.6455	76.9334	3.64653	0.634537	0.179144	0.813493	28.3096
IX7c	Xynisteri	Full	Control	7 dot	110.064	5.28875	0.525797	41.0008	0.662458	107.598	33.8936	35.4647	52.5093	2.20235	0.586435	0.164971	0.751232	26.6436
IX7d	Xynisteri	Full	Control	7 dot	74.0084	4.9887	0.739202	55.4958	0.597951	90.5428	35.4659	54.2961	60.688	3.0688	0.784528	0.208247	0.992548	50.2981
IX7e	Xynisteri	Full	Control	7 dot	79.773	4.20873	0.870514	31.5251	0.623809	94.1867	37.7472	56.6442	63.191	3.20151	0.84149	0.22608	1.06732	21.0126
IX9a	Xynisteri	Full	Control	9 dot	92.4424	4.86228	2.15365	45.6369	0.729687	69.7108	28.9558	94.8864	35.5141	4.3054	0.718046	0.173045	0.89089
IX9b	Xynisteri	Full	Control	9 dot	115.916	5.8346	3.14728	38.0083	0.583411	76.1968	31.772	45.8048	40.6439	2.56813	0.820241	0.191792	1.01181
IX9c	Xynisteri	Full	Control	9 dot	70.9103	6.89794	1.96718	30.645	0.541006	94.1085	33.1281	53.2481	38.0102	4.17146	0.797858	0.208552	1.00618
IX9d	Xynisteri	Full	Control	9 dot	79.5261	5.32344	3.48758	45.5346	0.618035	80.0054	31.2853	64.6464	38.0561	3.68166	0.920651	0.228936	1.14933
IX9e	Xynisteri	Full	Control	9 dot	83.4527	3.72752	2.49373	40.1973	0.644762	83.2252	33.2977	67.4421	39.6257	3.84088	0.648455	0.162251	0.810523
IXP9a	Xynisteri	Full	Pathogen	9 dot	91.0233	6.61294	3.85047	94.2423	0.580561	85.3548	87.7543	38.5086	27.0951	2.60895	0.65392	0.170855	0.824587
IXP9b	Xynisteri	Full	Pathogen	9 dot	50.259	5.5181	6.33513	75.3678	0.668556	54.4871	58.8328	66.3904	13.0706	3.298	0.767374	0.188848	0.956007
IXP9c	Xynisteri	Full	Pathogen	9 dot	43.6615	6.98524	4.78103	47.8739	0.536571	81.8416	106.229	63.0266	30.6343	2.96567	0.807787	0.186818	0.994384
IXP9d	Xynisteri	Full	Pathogen	9 dot	77.6061	6.1702	2.41813	68.3452	0.59523	73.8945	84.2721	55.9752	23.6	2.95754	0.728967	0.173958	0.902723
IXP9e	Xynisteri	Full	Pathogen	9 dot	84.5233	6.43036	2.39853	45.0791	0.62097	76.8684	89.6929	58.3958	24.5734	3.08544	0.830943	0.219097	1.0498
DC14a	Chardonnay	Deficit	Control	14 dot	1933.37	4.62723	2.30582	60.9172	0.866996	67.8519	833.46	32.1175	14.5532	1.41819	1.06024	0.292398	1.35233	33.1978
DC14b	Chardonnay	Deficit	Control	14 dot	2748.91	3.2593	0	53.7352	0.790371	53.7243	398.983	43.756	27.8039	2.03367	0.85262	0.227571	1.07994	36.3083
DC14c	Chardonnay	Deficit	Control	14 dot	1798.15	3.10175	0	59.9625	1.20994	62.4648	337.568	40.3297	20.2059	1.55715	0.776126	0.200855	0.976759	30.6821
DC14d	Chardonnay	Deficit	Control	14 dot	1197.14	4.41078	0	78.1864	0.955768	61.347	523.337	38.7344	20.8543	1.66967	1.47735	0.430355	1.90726	31.044
DC14e	Chardonnay	Deficit	Control	14 dot	1519.37	7.2481	7.90742	56.0865	0.9971	64	545.968	40.4094	21.7562	1.74187	1.33238	0.391413	1.7234	31.83
DC16a	Chardonnay	Deficit	Control	16 dot	490.088	6.41628	0	41.6433	0.740893	0	42.1691	64.4537	45.7846	2.4848	1.38967	0.381034	1.7703
DC16b	Chardonnay	Deficit	Control	16 dot	1103.79	1.66929	0.730604	54.6744	0.952086	76.6277	31.7043	53.51	73.7472	2.42263	0.745955	0.180195	0.925943
DC16c	Chardonnay	Deficit	Control	16 dot	424.992	8.55449	0.230443	67.8908	0.471633	82.0859	22.7402	93.0881	49.0129	3.63443	0.818093	0.205855	1.02372
DC16d	Chardonnay	Deficit	Control	16 dot	1191.73	8.67531	0.347886	84.8432	0.721538	79.3568	32.2046	70.3506	56.1815	2.84728	1.4472	0.388907	1.83568
DC16e	Chardonnay	Deficit	Control	16 dot	1017.43	7.0919	0	52.1356	0.75274	82.5505	34.2761	73.3929	58.4987	2.97041	1.87572	0.493087	2.36827
DCP16a	Chardonnay	Deficit	Pathogen	16 dot	1016	8.89968	0.34427	89.9128	0.720941	67.4249	80.8769	71.2436	47.2513	2.0775	1.52716	0.453988	1.98068
DCP16b	Chardonnay	Deficit	Pathogen	16 dot	862.753	7.60292	0	63.0953	0.647702	67.986	217.953	44.0601	31.8586	1.73957	1.18849	0.310179	1.49833
DCP16c	Chardonnay	Deficit	Pathogen	16 dot	1374.48	8.13214	0.871175	76.2882	0.83144	91.9974	117.794	57.5525	36.8203	1.73404	1.88073	0.498435	2.37862
DCP16d	Chardonnay	Deficit	Pathogen	16 dot	1298.65	7.61499	0.0474665	45.3806	0.733361	75.8028	138.875	57.6187	38.6434	1.85037	1.38373	0.372334	1.75566
DCP16e	Chardonnay	Deficit	Pathogen	16 dot	1236.21	6.02404	3.08947	56.926	0.765075	79.0809	144.88	60.1104	40.3146	1.93039	1.59531	0.413764	2.00862
DX14a	Xynisteri	Deficit	Control	14 dot	795.574	17.3014	1.0056	165.852	0.950872	90.6563	842.904	35.5553	16.9787	2.56905	1.06808	0.277806	1.34558	31.1429
DX14b	Xynisteri	Deficit	Control	14 dot	1361.4	8.92288	2.08374	56.5398	0.734545	64.8121	486.371	54.4799	21.8748	2.47814	0.770939	0.189381	0.960104	35.5802
DX14c	Xynisteri	Deficit	Control	14 dot	2206.06	7.73134	9.91989	220.516	0.676461	53.6879	257.016	66.7831	39.846	2.62908	0.678871	0.183409	0.862082	32.7143
DX14d	Xynisteri	Deficit	Control	14 dot	791.075	7.44611	0	20.8339	0.787293	69.7187	528.764	52.2728	26.2332	2.55876	0.766585	0.223987	0.990341	28.1051
DX14e	Xynisteri	Deficit	Control	14 dot	1069.91	6.59875	0.442477	38.9837	0.821339	72.5246	562.776	54.5333	27.3152	2.66941	0.949169	0.24372	1.19262	28.2863
DX16a	Xynisteri	Deficit	Control	16 dot	979.296	5.53811	0.115225	26.9611	0.957264	88.8563	48.5636	82.7641	56.515	2.83086	0.88391	0.236072	1.11973
DX16b	Xynisteri	Deficit	Control	16 dot	374.685	4.00775	0	34.4998	0.781552	82.9734	34.5715	79.6074	56.2531	4.45564	0.585655	0.14713	0.732619
DX16c	Xynisteri	Deficit	Control	16 dot	939.893	11.7324	0.320002	62.8332	0.511791	65.3	35.6289	117.622	89.6212	6.00425	1.15796	0.283985	1.44162
DX16d	Xynisteri	Deficit	Control	16 dot	654.299	8.1132	0.149799	35.3976	0.750203	79.0432	39.588	93.331	67.4631	4.43025	0.847069	0.209249	1.05608
DX16e	Xynisteri	Deficit	Control	16 dot	515.823	6.17473	0.0102792	36.5423	0.782645	82.2243	42.1345	97.3671	70.2456	4.62184	0.855031	0.210654	1.06544
DXP16a	Xynisteri	Deficit	Pathogen	16 dot	1268.69	6.91962	0.486133	38.5464	0.709015	60.0597	138.146	55.0686	34.6641	3.22286	0.872882	0.225317	1.09795
DXP16b	Xynisteri	Deficit	Pathogen	16 dot	1308.97	10.2731	0.457173	38.3951	0.560241	78.4999	461.196	77.1417	24.6392	3.5485	0.885544	0.229725	1.11502
DXP16c	Xynisteri	Deficit	Pathogen	16 dot	1397.14	9.00171	0.456442	44.5618	0.652528	81.0232	367.98	74.4216	39.8948	2.69704	0.878652	0.22117	1.09957
DXP16d	Xynisteri	Deficit	Pathogen	16 dot	1241.77	10.6781	0.114583	45.7505	0.640594	73.1943	322.44	68.8773	33.066	3.15613	0.919641	0.249606	1.16898
DXP16e	Xynisteri	Deficit	Pathogen	16 dot	794.494	8.8771	0	78.5242	0.668297	76.14	343.181	71.8559	34.4298	3.29262	0.894598	0.235859	1.1302
IC14a	Chardonnay	Full	Control	14 dot	543.896	4.14768	0	263.747	0.758109	76.6552	25.9431	64.968	57.0974	2.11537	1.23032	0.310414	1.54038	36.7406
IC14b	Chardonnay	Full	Control	14 dot	179.581	4.53001	0.71534	156.857	0.756867	74.2632	46.1089	52.1111	51.3295	1.94794	0.572392	0.14528	0.717509	30.8964
IC14c	Chardonnay	Full	Control	14 dot	422.055	4.58714	0	83.3731	0.74241	70.0822	25.305	56.2746	50.1171	2.25556	0.719568	0.2046	0.923953	36.2025
IC14d	Chardonnay	Full	Control	14 dot	505.121	4.75645	0.635093	112.018	0.752462	73.6669	32.4523	57.7846	52.848	2.10629	0.999723	0.285311	1.28474	34.0115
IC14e	Chardonnay	Full	Control	14 dot	239.671	5.15825	1.32868	166.421	0.785002	76.8526	33.8557	60.2834	55.1334	2.19738	0.560256	0.154133	0.714225	37.0378
IC16a	Chardonnay	Full	Control	16 dot	246.198	5.25007	0.837188	89.4368	0.729404	81.3886	34.9157	60.6157	47.022	2.30378	1.30612	0.358088	1.66382
IC16b	Chardonnay	Full	Control	16 dot	528.786	5.23396	0.88549	110.827	0.711464	64.7742	44.2128	47.7799	45.3623	2.7616	2.02223	0.531926	2.55358
IC16c	Chardonnay	Full	Control	16 dot	358.577	5.71645	0.778382	100.893	0.780069	72.4222	34.0626	45.8808	47.6422	2.45002	1.65672	0.428116	2.08437
IC16d	Chardonnay	Full	Control	16 dot	278.24	6.41477	1.00619	117.939	0.740313	72.8617	37.7304	51.4255	46.6755	2.50514	1.36464	0.352098	1.71635
IC16e	Chardonnay	Full	Control	16 dot	332.631	4.09456	0.988265	133.003	0.772327	76.0126	39.362	53.6494	48.694	2.61347	1.49148	0.417944	1.90898
ICP16a	Chardonnay	Full	Pathogen	16 dot	559.941	6.43242	3.15262	128.156	0.661543	56.4033	207.948	32.8196	35.4615	1.49392	1.06234	0.2861	1.34813
ICP16b	Chardonnay	Full	Pathogen	16 dot	490.98	5.24868	0.877534	99.92	0.804663	91.1158	740.577	61.4277	26.5422	1.88895	1.24633	0.308971	1.55495
ICP16c	Chardonnay	Full	Pathogen	16 dot	283.293	6.33644	1.51235	91.1012	0.973648	97.9897	340.871	51.9226	42.6528	1.71191	1.11637	0.293479	1.40953
ICP16d	Chardonnay	Full	Pathogen	16 dot	477.707	7.48949	2.05422	143.323	0.813285	81.8363	429.798	48.7233	34.8855	1.69826	1.36871	0.39189	1.76019
ICP16e	Chardonnay	Full	Pathogen	16 dot	144.248	6.30283	2.38352	101.797	0.848455	85.3753	448.385	50.8304	36.3941	1.7717	0.602212	0.401228	1.00316
IX14a	Xynisteri	Full	Control	14 dot	237.697	6.50248	0.779571	50.534	0.721596	57.4019	33.2296	60.7063	59.2144	3.22361	0.762598	0.205571	0.967947	32.7851
IX14b	Xynisteri	Full	Control	14 dot	237.213	5.97506	2.3944	78.59	0.750779	64.9866	38.4512	92.5563	49.5299	3.2457	0.866988	0.221855	1.0886	36.5562
IX14c	Xynisteri	Full	Control	14 dot	230.887	6.11252	1.34165	52.7396	0.783419	52.319	42.0446	72.6828	48.3294	2.63606	0.899975	0.245036	1.14475	32.6108
IX14d	Xynisteri	Full	Control	14 dot	181.325	5.21736	0.321148	79.1523	0.751932	58.2358	37.9085	75.3151	52.3579	3.03512	0.677695	0.176484	0.853984	28.6944
IX14e	Xynisteri	Full	Control	14 dot	238.604	6.51892	0.895052	66.5471	0.784449	60.5795	40.3469	78.5721	54.5174	3.16638	0.630586	0.171387	0.801788	33.9883
IX16a	Xynisteri	Full	Control	16 dot	92.3171	4.94415	0.531787	37.6573	0.699867	73.8704	40.2326	114.214	66.5135	4.14289	0.628678	0.158657	0.787157
IX16b	Xynisteri	Full	Control	16 dot	95.0354	4.93805	0.363149	47.0521	0.653915	71.3355	32.8556	137.054	54.6344	7.84346	0.894565	0.199533	1.09386
IX16c	Xynisteri	Full	Control	16 dot	67.0736	5.27799	0.641947	55.7336	0.515646	100.553	28.4948	84.8368	62.0354	4.39199	0.906702	0.230289	1.13673
IX16d	Xynisteri	Full	Control	16 dot	112.169	5.19436	0.78168	30.5471	0.623143	81.9196	33.861	112.035	61.0611	5.45945	0.820005	0.192761	1.01254
IX16e	Xynisteri	Full	Control	16 dot	78.6633	5.40266	0.347562	30.6441	0.65009	85.2164	36.0391	116.88	63.5796	5.69554	0.91595	0.220068	1.13576
IXP16a	Xynisteri	Full	Pathogen	16 dot	74.8251	6.1033	1.17732	44.383	0.62341	87.5216	329.636	69.3977	40.0559	2.67023	0.720945	0.167621	0.888369
IXP16b	Xynisteri	Full	Pathogen	16 dot	78.6261	6.44927	2.66485	47.4002	0.638608	91.5085	330.321	93.0805	36.8796	3.25817	0.823931	0.206598	1.0303
IXP16c	Xynisteri	Full	Pathogen	16 dot	115.744	6.66886	1.85328	30.1567	0.727387	134.842	493.122	73.2292	46.1426	3.11993	0.77694	0.177344	0.954073
IXP16d	Xynisteri	Full	Pathogen	16 dot	100.688	7.5615	1.88201	55.6998	0.663135	104.624	384.36	78.5691	41.026	3.01611	0.793166	0.185495	0.978443
IXP16e	Xynisteri	Full	Pathogen	16 dot	101.681	5.3127	2.40245	83.3569	0.691812	108.835	409.084	81.9669	42.7181	3.14654	0.739823	0.16658	0.906203
